# Supplementary material for: From the track to the ocean: Using flow control to improve marine bio-logging tags for cetaceans
Source: PLoS One. 2017 Feb 14;12(2):e0170962. doi: 10.1371/journal.pone.0170962 (PMC5308854; doi:10.1371/journal.pone.0170962)
Supplement: S1 File — Additionally, data from forces generated by the Model A design in constant 5.6 m/s off-axis flow (β = 0°–180°) are also provided. (XLSX) [file pone.0170962.s001.xlsx]

## Sheet: Model A Speed Study
														Tag Side half	Tag Lift half	Tag Drag half	Side Total	Lift Total	Drag Total	Side Total	Lift Total	Drag Total
Configuration: Speed Study	Tag	Design Point	Status	Report	Speed (in/s)	Speed (m/s)	Orientation (deg)	Fluid cells	Partial cells	Total cells	Iterations	Travels	CPU time	X force (lbf)	Y force (lbf)	Z force (lbf)	X force (lbf)	Y force (lbf)	Z force (lbf)	X force (N)	Y force (N)	Z force (N)	Mesh	Mesh factor	Notes
Hydrodynamic Body, Wing, Channel	Model A	Design Point 1	Converged		9.84252	0.25	0	1667607	49480	1717087	327	1.3613	02:26:09	0.00652058	-0.00117201	-0.00266268	0	-0.00234401	-0.00532536	0	-0.0104262	-0.0236872	28/14, 28/28, 28/56/56	Center (X) plane symmetry	Local region mesh refinement factor = 2
	Model A	Design Point 2	Converged		19.685	0.5	0	1667607	49480	1717087	312	1.29886	02:19:28	0.023965	-0.0189413	-0.00905505	0	-0.0378826	-0.0181101	0	-0.168502	-0.0805537	28/14, 28/28, 28/56/56	Center (X) plane symmetry	Local region mesh refinement factor = 2
	Model A	Design Point 3	Converged		39.3701	1	0	1667607	49480	1717087	327	1.3613	02:03:09	0.0998597	-0.0861938	-0.0309525	0	-0.172388	-0.0619049	0	-0.76678	-0.275353	28/14, 28/28, 28/56/56	Center (X) plane symmetry	Local region mesh refinement factor = 2
	Model A	Design Point 4	Converged		59.0551	1.5	0	1667607	49480	1717087	304	1.26556	01:54:27	0.210807	-0.204262	-0.0663954	0	-0.408524	-0.132791	0	-1.81711	-0.590654	28/14, 28/28, 28/56/56	Center (X) plane symmetry	Local region mesh refinement factor = 2
	Model A	Design Point 5	Converged		78.7402	2	0	1667607	49480	1717087	289	1.20311	01:53:01	0.391911	-0.333448	-0.117794	0	-0.666895	-0.235589	0	-2.96635	-1.0479	28/14, 28/28, 28/56/56	Center (X) plane symmetry	Local region mesh refinement factor = 2
	Model A	Design Point 6	Converged		98.4252	2.5	0	1667607	49480	1717087	296	1.23225	01:53:23	0.613092	-0.597687	-0.188862	0	-1.19537	-0.377724	0	-5.31703	-1.68011	28/14, 28/28, 28/56/56	Center (X) plane symmetry	Local region mesh refinement factor = 2
	Model A	Design Point 7	Converged		118.11	3	0	1667607	49480	1717087	241	1.00329	01:43:36	0.901778	-0.86492	-0.276638	0	-1.72984	-0.553276	0	-7.69433	-2.46097	28/14, 28/28, 28/56/56	Center (X) plane symmetry	Local region mesh refinement factor = 2
	Model A	Design Point 8	Converged		137.795	3.5	0	1667607	49480	1717087	241	1.00329	01:34:54	1.24667	-1.14021	-0.380602	0	-2.28041	-0.761203	0	-10.1433	-3.38583	28/14, 28/28, 28/56/56	Center (X) plane symmetry	Local region mesh refinement factor = 2
	Model A	Design Point 9	Converged		157.48	4	0	1667607	49480	1717087	241	1.00329	01:41:26	1.67156	-1.41151	-0.500138	0	-2.82303	-1.00028	0	-12.5568	-4.44922	28/14, 28/28, 28/56/56	Center (X) plane symmetry	Local region mesh refinement factor = 2
	Model A	Design Point 10	Converged		177.165	4.5	0	1667607	49480	1717087	241	1.00329	01:43:39	2.12888	-1.77561	-0.633218	0	-3.55122	-1.26644	0	-15.7958	-5.63311	28/14, 28/28, 28/56/56	Center (X) plane symmetry	Local region mesh refinement factor = 2
	Model A	Design Point 11	Converged		196.85	5	0	1667607	49480	1717087	241	1.00329	01:48:31	2.64764	-2.20555	-0.792042	0	-4.41111	-1.58408	0	-19.6206	-7.04601	28/14, 28/28, 28/56/56	Center (X) plane symmetry	Local region mesh refinement factor = 2
	Model A	Design Point 12	Converged		236.22	6	0	1667607	49480	1717087	241	1.00329	01:48:04	3.85254	-3.21032	-1.13871	0	-6.42064	-2.27743	0	-28.559	-10.13	28/14, 28/28, 28/56/56	Center (X) plane symmetry	Local region mesh refinement factor = 2
	Model A	Design Point 13	Converged		275.591	7	0	1667607	49480	1717087	241	1.00329	01:35:26	5.35881	-4.28099	-1.54622	0	-8.56199	-3.09243	0	-38.0837	-13.7551	28/14, 28/28, 28/56/56	Center (X) plane symmetry	Local region mesh refinement factor = 2
	Model A	Design Point 14	Converged		314.961	8	0	1667607	49480	1717087	241	1.00329	01:37:06	7.02696	-5.64628	-2.0108	0	-11.2926	-4.0216	0	-50.2293	-17.8881	28/14, 28/28, 28/56/56	Center (X) plane symmetry	Local region mesh refinement factor = 2
	Model A	Design Point 15	Converged		354.331	9	0	1667607	49480	1717087	241	1.00329	01:31:02	8.89575	-7.34995	-2.54312	0	-14.6999	-5.08625	0	-65.3852	-22.6236	28/14, 28/28, 28/56/56	Center (X) plane symmetry	Local region mesh refinement factor = 2
	Model A	Design Point 16	Converged		393.701	10	0	1667607	49480	1717087	241	1.00329	01:30:51	11.0475	-9.11849	-3.12968	0	-18.237	-6.25936	0	-81.1181	-27.8416	28/14, 28/28, 28/56/56	Center (X) plane symmetry	Local region mesh refinement factor = 2

## Sheet: Model A Orientation Study
														Side Total	Lift Total	Drag Total	Side Total	Lift Total	Drag Total
Configuration: Orientation Study	Tag	Design Point	Status	Report	Speed (in/s)	Speed (m/s)	Orientation (deg)	Fluid cells	Partial cells	Total cells	Iterations	Travels	CPU time	X force (lbf)	Y force (lbf)	Z force (lbf)	X force (N)	Y force (N)	Z force (N)	Mesh	Mesh factor	Notes	Computer
Hydrodynamic Body, Wing, Channel	Model A	Design Point 1	Converged		219.02	5.5631	-20	3354907	99597	3454504	303	1.0011	04:33:59	3.02098	-2.88529	-3.06553	13.4373	-12.8338	-13.6355	14/56/14, 28/28, 28/56/56		Local region mesh refinement factor = 2	bquant0
	Model A	Design Point 2	Converged		219.02	5.5631	-10	3355123	99171	3454294	303	1.00115	04:08:14	1.50772	-3.53427	-2.16743	6.70633	-15.7204	-9.64071	14/56/14, 28/28, 28/56/56		Local region mesh refinement factor = 2	bquant0
	Model A	Design Point 3	Converged		219.02	5.5631	0	3355209	98952	3454161	305	1.00778	04:07:18	-0.016325	-5.53291	-1.97717	-0.0726137	-24.6104	-8.79443	14/56/14, 28/28, 28/56/56		Local region mesh refinement factor = 2	bquant0
	Model A	Design Point 4	Converged		219.02	5.5631	10	3355126	99169	3454295	303	1.00115	04:02:09	-1.52359	-3.42353	-2.17509	-6.77694	-15.2279	-9.6748	14/56/14, 28/28, 28/56/56		Local region mesh refinement factor = 2	bquant0
	Model A	Design Point 5	Converged		219.02	5.5631	20	3354910	99596	3454506	337	1.11344	04:18:34	-3.00227	-2.68199	-3.06091	-13.3541	-11.9295	-13.6149	14/56/14, 28/28, 28/56/56		Local region mesh refinement factor = 2	bquant0
	Model A	Design Point 6	Converged		219.02	5.5631	30	3354626	100166	3454792	357	1.17944	05:00:47	-3.24338	-1.24603	-4.55303	-14.4266	-5.54234	-20.2519	14/56/14, 28/28, 28/56/56		Local region mesh refinement factor = 2	bquant0
	Model A	Design Point 7	Converged		219.02	5.5631	40	3354354	100725	3455079	418	1.38091	06:45:11	-2.98874	2.04078	-6.34477	-13.2939	9.07739	-28.2215	14/56/14, 28/28, 28/56/56		Local region mesh refinement factor = 2	bquant0
	Model A	Design Point 8	Partially Converged		219.02	5.5631	50	3354162	101136	3455298	606	2.00189	08:53:04	-3.24056	8.2601	-6.99995	-14.414	36.7409	-31.1358	14/56/14, 28/28, 28/56/56		Local region mesh refinement factor = 2	bquant0
	Model A	Design Point 9	Converged		219.02	5.5631	60	3354097	101304	3455401	546	1.80365	08:12:26	-3.362	13.2881	-7.1567	-14.9542	59.1053	-31.833	14/56/14, 28/28, 28/56/56		Local region mesh refinement factor = 2	bquant0
	Model A	Design Point 10	Converged		219.02	5.5631	70	3354071	101365	3455436	384	1.2685	05:34:58	-2.43613	10.957	-6.96843	-10.8359	48.7368	-30.9956	14/56/14, 28/28, 28/56/56		Local region mesh refinement factor = 2	bquant0
	Model A	Design Point 11	Converged		219.02	5.5631	80	3354059	101388	3455447	374	1.23546	06:49:38	-1.93693	6.13322	-7.16449	-8.61548	27.2806	-31.8677	14/56/14, 28/28, 28/56/56		Local region mesh refinement factor = 2	bquant0
	Model A	Design Point 12	Converged		219.02	5.5631	90	3354037	101292	3455329	416	1.37423	07:32:51	-0.399985	10.6818	-8.74901	-1.77913	47.5127	-38.9156	14/56/14, 28/28, 28/56/56		Local region mesh refinement factor = 2	bquant0
	Model A	Design Point 13	Partially Converged		219.02	5.5631	100	3354097	101371	3455468	606	2.00184	10:09:53	0.0614803	3.29576	-7.69649	0.273465	14.6595	-34.234	14/56/14, 28/28, 28/56/56		Local region mesh refinement factor = 2	bquant0
	Model A	Design Point 14	Converged		219.02	5.5631	110	3354063	101371	3455434	419	1.3841	06:55:50	1.60391	6.69378	-7.46491	7.13421	29.7739	-33.2039	14/56/14, 28/28, 28/56/56		Local region mesh refinement factor = 2	bquant0
	Model A	Design Point 15	Converged		219.02	5.5631	120	3354080	101321	3455401	406	1.3412	07:48:52	3.14828	7.68193	-7.6225	14.0036	34.1692	-33.9049	14/56/14, 28/28, 28/56/56		Local region mesh refinement factor = 2	bquant0
	Model A	Design Point 16	Converged		219.02	5.5631	130	3354160	101128	3455288	311	1.02738	04:29:44	3.66546	10.1772	-6.83947	16.3039	45.2681	-30.422	14/56/14, 28/28, 28/56/56		Local region mesh refinement factor = 2	bquant0
	Model A	Design Point 17	Converged		219.02	5.5631	140	3354350	100728	3455078	303	1.001	04:23:33	4.00085	8.60037	-5.90638	17.7958	38.2544	-26.2716	14/56/14, 28/28, 28/56/56		Local region mesh refinement factor = 2	bquant0
	Model A	Design Point 18	Converged		219.02	5.5631	150	3354620	100162	3454782	303	1.00105	05:50:25	3.90495	6.91867	-4.71661	17.3692	30.7742	-20.9795	14/56/14, 28/28, 28/56/56		Local region mesh refinement factor = 2	bquant0
	Model A	Design Point 19	Converged		219.02	5.5631	160	3354922	99608	3454530	303	1.00109	04:00:01	2.00193	5.93133	-2.9772	8.90456	26.3825	-13.2426	14/56/14, 28/28, 28/56/56		Local region mesh refinement factor = 2	bquant0
	Model A	Design Point 20	Converged		219.02	5.5631	170	3355103	99183	3454286	344	1.13659	05:43:11	0.99147	5.89248	-2.38941	4.41006	26.2097	-10.6281	14/56/14, 28/28, 28/56/56		Local region mesh refinement factor = 2	bquant0
	Model A	Design Point 21	Converged		219.02	5.5631	180	3355171	98956	3454127	349	1.15314	04:27:14	-0.143649	5.14428	-2.1543	-0.638949	22.8818	-9.58232	14/56/14, 28/28, 28/56/56		Local region mesh refinement factor = 2	bquant0

## Sheet: Model B Speed Study
														Tag Side half	Tag Lift half	Tag Drag half	Side Total	Lift Total	Drag Total	Side Total	Lift Total	Drag Total
Configuration: Speed Study	Tag	Design Point	Status	Report	Speed (in/s)	Speed (m/s)	Orientation (deg)	Fluid cells	Partial cells	Total cells	Iterations	Travels	CPU time	X force (lbf)	Y force (lbf)	Z force (lbf)	X force (lbf)	Y force (lbf)	Z force (lbf)	X force (N)	Y force (N)	Z force (N)	Mesh	Mesh factor	Notes
Hydrodynamic Body, No Wing, No Channel	Model B	Design Point 1	Converged		9.84252	0.25	0	1670484	50801	1721285	547	2.27925	04:31:58	0.00678317	0.00992308	-0.00223393	0	0.0198462	-0.00446786	0	0.0882757	-0.019873	28/14, 28/28, 28/56/56	Center (X) plane symmetry	Local region mesh refinement factor = 2
	Model B	Design Point 2	Converged		19.685	0.5	0	1670484	50801	1721285	960	4.00015	08:10:39	0.0290601	0.0393542	-0.00860373	0	0.0787085	-0.0172075	0	0.350095	-0.0765388	28/14, 28/28, 28/56/56	Center (X) plane symmetry	Local region mesh refinement factor = 2
	Model B	Design Point 3	Converged		39.3701	1	0	1670484	50801	1721285	276	1.15004	02:16:15	0.137594	0.138027	-0.0141481	0	0.276054	-0.0282963	0	1.22789	-0.125862	28/14, 28/28, 28/56/56	Center (X) plane symmetry	Local region mesh refinement factor = 2
	Model B	Design Point 4	Converged		59.0551	1.5	0	1670484	50801	1721285	256	1.06671	02:08:01	0.292701	0.309522	-0.0261485	0	0.619044	-0.0522971	0	2.75351	-0.232617	28/14, 28/28, 28/56/56	Center (X) plane symmetry	Local region mesh refinement factor = 2
	Model B	Design Point 5	Converged		78.7402	2	0	1670484	50801	1721285	240	1.00004	02:03:19	0.518909	0.551091	-0.0436811	0	1.10218	-0.0873623	0	4.9025	-0.388587	28/14, 28/28, 28/56/56	Center (X) plane symmetry	Local region mesh refinement factor = 2
	Model B	Design Point 6	Converged		98.4252	2.5	0	1670484	50801	1721285	240	1.00004	01:56:35	0.810996	0.868005	-0.0680662	0	1.73601	-0.136132	0	7.72178	-0.605517	28/14, 28/28, 28/56/56	Center (X) plane symmetry	Local region mesh refinement factor = 2
	Model B	Design Point 7	Converged		118.11	3	0	1670484	50801	1721285	240	1.00004	01:51:27	1.16586	1.21331	-0.10308	0	2.42663	-0.20616	0	10.7936	-0.916999	28/14, 28/28, 28/56/56	Center (X) plane symmetry	Local region mesh refinement factor = 2
	Model B	Design Point 8	Converged		137.795	3.5	0	1670484	50801	1721285	240	1.00004	01:59:24	1.59093	1.60121	-0.133737	0	3.20242	-0.267474	0	14.2444	-1.18972	28/14, 28/28, 28/56/56	Center (X) plane symmetry	Local region mesh refinement factor = 2
	Model B	Design Point 9	Converged		157.48	4	0	1670484	50801	1721285	240	1.00004	01:57:25	2.08155	2.03474	-0.168267	0	4.06947	-0.336533	0	18.101	-1.4969	28/14, 28/28, 28/56/56	Center (X) plane symmetry	Local region mesh refinement factor = 2
	Model B	Design Point 10	Converged		177.165	4.5	0	1670484	50801	1721285	240	1.00004	01:45:08	2.63988	2.53399	-0.210552	0	5.06798	-0.421104	0	22.5424	-1.87307	28/14, 28/28, 28/56/56	Center (X) plane symmetry	Local region mesh refinement factor = 2
	Model B	Design Point 11	Converged		196.85	5	0	1670484	50801	1721285	240	1.00004	01:49:40	3.26573	3.08518	-0.260703	0	6.17036	-0.521406	0	27.4457	-2.31921	28/14, 28/28, 28/56/56	Center (X) plane symmetry	Local region mesh refinement factor = 2
	Model B	Design Point 12	Converged		236.22	6	0	1670484	50801	1721285	240	1.00004	01:46:22	4.72612	4.33151	-0.36892	0	8.66301	-0.73784	0	38.5331	-3.28191	28/14, 28/28, 28/56/56	Center (X) plane symmetry	Local region mesh refinement factor = 2
	Model B	Design Point 13	Converged		275.591	7	0	1670484	50801	1721285	240	1.00004	01:47:13	6.45472	5.78794	-0.493577	0	11.5759	-0.987154	0	51.4895	-4.39086	28/14, 28/28, 28/56/56	Center (X) plane symmetry	Local region mesh refinement factor = 2
	Model B	Design Point 14	Converged		314.961	8	0	1670484	50801	1721285	240	1.00004	01:48:26	8.4516	7.42415	-0.634481	0	14.8483	-1.26896	0	66.0452	-5.64434	28/14, 28/28, 28/56/56	Center (X) plane symmetry	Local region mesh refinement factor = 2
	Model B	Design Point 15	Converged		354.331	9	0	1670484	50801	1721285	240	1.00004	01:41:54	10.741	9.24195	-0.788607	0	18.4839	-1.57721	0	82.2164	-7.01545	28/14, 28/28, 28/56/56	Center (X) plane symmetry	Local region mesh refinement factor = 2
	Model B	Design Point 16	Converged		393.701	10	0	1670484	50801	1721285	240	1.00004	01:44:28	13.2946	11.2	-0.962212	0	22.3999	-1.92442	0	99.635	-8.55984	28/14, 28/28, 28/56/56	Center (X) plane symmetry	Local region mesh refinement factor = 2

## Sheet: Model C Speed Study
														Tag Side half	Tag Lift half	Tag Drag half	Side Total	Lift Total	Drag Total	Side Total	Lift Total	Drag Total
Configuration: Speed Study	Tag	Design Point	Status	Report	Speed (in/s)	Speed (m/s)	Orientation (deg)	Fluid cells	Partial cells	Total cells	Iterations	Travels	CPU time	X force (lbf)	Y force (lbf)	Z force (lbf)	X force (lbf)	Y force (lbf)	Z force (lbf)	X force (N)	Y force (N)	Z force (N)	Mesh	Mesh factor	Notes
Hydrodynamic Body, No Wing, Channel	Model C	Design Point 1	Converged		9.84252	0.25	0	1679326	48095	1727421	573	2.38536	05:00:57	0.00632104	0.00582085	-0.00200646	0	0.0116417	-0.00401291	0	0.0517823	-0.0178494	28/14, 28/28, 28/56/56	Center (X) plane symmetry	Local region mesh refinement factor = 2
	Model C	Design Point 2	Converged		19.685	0.5	0	1679327	48095	1727422	358	1.49033	02:59:02	0.0214762	0.00988383	-0.0060591	0	0.0197677	-0.0121182	0	0.0879265	-0.0539017	28/14, 28/28, 28/56/56	Center (X) plane symmetry	Local region mesh refinement factor = 2
	Model C	Design Point 3	Converged		29.5276	0.75	0	1679327	48095	1727422				0.0627633	0.0471749	-0.00951372	0	0.0943499	-0.0190274	0	0.419668	-0.084634	28/14, 28/28, 28/56/56	Center (X) plane symmetry	Local region mesh refinement factor = 2
	Model C	Design Point 4	Converged		39.3701	1	0	1679327	48095	1727422	624	2.59767	05:15:42	0.110561	0.0822992	-0.0152658	0	0.164598	-0.0305315	0	0.732134	-0.135804	28/14, 28/28, 28/56/56	Center (X) plane symmetry	Local region mesh refinement factor = 2
	Model C	Design Point 5	Converged		39.83	1.01168	0	1679327	48095	1727422	522	2.17305	03:57:27	0.113544	0.0851706	-0.0158963	0	0.170341	-0.0317927	0	0.757678	-0.141414	28/14, 28/28, 28/56/56	Center (X) plane symmetry	Local region mesh refinement factor = 2
	Model C	Design Point 6	Converged		59.0551	1.5	0	1679327	48095	1727422	465	1.93577	03:57:10	0.241692	0.196838	-0.0295873	0	0.393677	-0.0591746	0	1.75107	-0.263209	28/14, 28/28, 28/56/56	Center (X) plane symmetry	Local region mesh refinement factor = 2
	Model C	Design Point 7	Converged		68.8976	1.75	0	1679327	48095	1727422	331	1.37793	02:48:22	0.320831	0.234367	-0.0396828	0	0.468735	-0.0793657	0	2.08493	-0.353019	28/14, 28/28, 28/56/56	Center (X) plane symmetry	Local region mesh refinement factor = 2
	Model C	Design Point 8	Converged		78.7402	2	0	1679327	48095	1727422	326	1.35712	02:39:45	0.43726	0.34998	-0.0477398	0	0.69996	-0.0954795	0	3.11342	-0.424693	28/14, 28/28, 28/56/56	Center (X) plane symmetry	Local region mesh refinement factor = 2
	Model C	Design Point 9	Converged		82.73	2.10134	0	1679327	48095	1727422	304	1.26553	02:25:07	0.489176	0.395924	-0.0522231	0	0.791848	-0.104446	0	3.52214	-0.464577	28/14, 28/28, 28/56/56	Center (X) plane symmetry	Local region mesh refinement factor = 2
	Model C	Design Point 10	Converged		98.4252	2.5	0	1679327	48095	1727422	273	1.13648	01:53:06	0.710971	0.592903	-0.0700323	0	1.18581	-0.140065	0	5.27446	-0.623008	28/14, 28/28, 28/56/56	Center (X) plane symmetry	Local region mesh refinement factor = 2
	Model C	Design Point 11	Converged		118.11	3	0	1679327	48095	1727422	241	1.00327	01:43:03	1.0574	0.90557	-0.101341	0	1.81114	-0.202681	0	8.05595	-0.901527	28/14, 28/28, 28/56/56	Center (X) plane symmetry	Local region mesh refinement factor = 2
	Model C	Design Point 12	Converged		127.09	3.22809	0	1679327	48095	1727422	241	1.00327	01:54:46	1.22803	1.06642	-0.115738	0	2.13284	-0.231475	0	9.48686	-1.0296	28/14, 28/28, 28/56/56	Center (X) plane symmetry	Local region mesh refinement factor = 2
	Model C	Design Point 13	Converged		157.48	4	0	1679327	48095	1727422	281	1.16979	02:08:47	1.90756	1.69889	-0.17625	0	3.39778	-0.352499	0	15.1133	-1.56792	28/14, 28/28, 28/56/56	Center (X) plane symmetry	Local region mesh refinement factor = 2
	Model C	Design Point 14	Converged		176.36	4.47954	0	1679327	48095	1727422	281	1.16979	02:04:13	2.42745	2.23966	-0.220976	0	4.47933	-0.441952	0	19.9241	-1.9658	28/14, 28/28, 28/56/56	Center (X) plane symmetry	Local region mesh refinement factor = 2
	Model C	Design Point 15	Converged		177.165	4.5	0	1679327	48095	1727422	241	1.00327	01:56:19	2.45638	2.28651	-0.22101	0	4.57302	-0.44202	0	20.3408	-1.9661	28/14, 28/28, 28/56/56	Center (X) plane symmetry	Local region mesh refinement factor = 2
	Model C	Design Point 16	Converged		197	5.0038	0	1679327	48095	1727422	241	1.00327	01:45:50	3.03652	2.81383	-0.272568	0	5.62765	-0.545137	0	25.0318	-2.42477	28/14, 28/28, 28/56/56	Center (X) plane symmetry	Local region mesh refinement factor = 2
	Model C	Design Point 17	Converged		219.31	5.57047	0	1679327	48095	1727422	262	1.09069	02:08:23	3.74395	3.48003	-0.331924	0	6.96006	-0.663848	0	30.9584	-2.9528	28/14, 28/28, 28/56/56	Center (X) plane symmetry	Local region mesh refinement factor = 2
	Model C	Design Point 18	Converged		236.22	6	0	1679327	48095	1727422	277	1.15313	02:08:35	4.37884	4.12939	-0.388256	0	8.25878	-0.776512	0	36.7351	-3.45393	28/14, 28/28, 28/56/56	Center (X) plane symmetry	Local region mesh refinement factor = 2
	Model C	Design Point 19	Converged		275.591	7	0	1679327	48095	1727422	241	1.00327	01:53:09	5.99026	5.63688	-0.515596	0	11.2738	-1.03119	0	50.1457	-4.58674	28/14, 28/28, 28/56/56	Center (X) plane symmetry	Local region mesh refinement factor = 2
	Model C	Design Point 20	Converged		314.961	8	0	1679327	48095	1727422	241	1.00327	01:59:03	7.85946	7.33584	-0.664241	0	14.6717	-1.32848	0	65.2596	-5.90909	28/14, 28/28, 28/56/56	Center (X) plane symmetry	Local region mesh refinement factor = 2
	Model C	Design Point 21	Converged		354.331	9	0	1679327	48095	1727422	241	1.00327	02:01:42	9.99247	9.26571	-0.837897	0	18.5314	-1.67579	0	82.4278	-7.45393	28/14, 28/28, 28/56/56	Center (X) plane symmetry	Local region mesh refinement factor = 2
	Model C	Design Point 22	Converged		393.701	10	0	1679327	48095	1727422	241	1.00327	01:35:14	12.3566	11.3353	-1.02993	0	22.6706	-2.05987	0	100.839	-9.16228	28/14, 28/28, 28/56/56	Center (X) plane symmetry	Local region mesh refinement factor = 2

## Sheet: Model D Speed Study
														Tag Side half	Tag Lift half	Tag Drag half	Side Total	Lift Total	Drag Total	Side Total	Lift Total	Drag Total
Configuration: Speed Study	Tag	Design Point	Status	Report	Speed (in/s)	Speed (m/s)	Orientation (deg)	Fluid cells	Partial cells	Total cells	Iterations	Travels	CPU time	X force (lbf)	Y force (lbf)	Z force (lbf)	X force (lbf)	Y force (lbf)	Z force (lbf)	X force (N)	Y force (N)	Z force (N)	Mesh	Mesh factor	Notes
Hydrodynamic Body, Wing, No Channel	Model D	Design Point 1	Converged		9.84252	0.25	0	1667368	48558	1715926	302	1.25961	02:18:43	0.00824583	0.00403547	-0.00326917	0	0.00807094	-0.00653834	0	0.0358995	-0.0290825	28/14, 28/28, 28,56,56	Center (X) plane symmetry	Local region mesh refinement factor = 2
	Model D	Design Point 2	Converged		19.685	0.5	0	1667368	48558	1715926	294	1.22625	02:15:32	0.0367556	0.015585	-0.0113496	0	0.03117	-0.0226993	0	0.138644	-0.100966	28/14, 28/28, 28,56,56	Center (X) plane symmetry	Local region mesh refinement factor = 2
	Model D	Design Point 3	Converged		39.3701	1	0	1667368	48558	1715926	240	1.00102	01:34:42	0.166916	0.0329812	-0.0341817	0	0.0659623	-0.0683635	0	0.2934	-0.304081	28/14, 28/28, 28,56,56	Center (X) plane symmetry	Local region mesh refinement factor = 2
	Model D	Design Point 4	Converged		59.0551	1.5	0	1667368	48558	1715926	240	1.00102	01:38:50	0.357811	0.0621926	-0.0737126	0	0.124385	-0.147425	0	0.553265	-0.655747	28/14, 28/28, 28,56,56	Center (X) plane symmetry	Local region mesh refinement factor = 2
	Model D	Design Point 5	Converged		78.7402	2	0	1667368	48558	1715926	240	1.00102	01:34:17	0.643926	0.0913029	-0.132868	0	0.182606	-0.265736	0	0.81223	-1.18199	28/14, 28/28, 28,56,56	Center (X) plane symmetry	Local region mesh refinement factor = 2
	Model D	Design Point 6	Converged		98.4252	2.5	0	1667368	48558	1715926	240	1.00102	01:33:56	1.01991	0.108564	-0.216253	0	0.217129	-0.432506	0	0.96579	-1.92379	28/14, 28/28, 28,56,56	Center (X) plane symmetry	Local region mesh refinement factor = 2
	Model D	Design Point 7	Converged		118.11	3	0	1667368	48558	1715926	240	1.00102	01:34:43	1.48985	0.0680084	-0.321351	0	0.136017	-0.642701	0	0.605003	-2.85874	28/14, 28/28, 28,56,56	Center (X) plane symmetry	Local region mesh refinement factor = 2
	Model D	Design Point 8	Converged		137.795	3.5	0	1667368	48558	1715926	240	1.00102	01:33:49	2.04208	0.00904664	-0.436158	0	0.0180933	-0.872316	0	0.0804789	-3.88006	28/14, 28/28, 28,56,56	Center (X) plane symmetry	Local region mesh refinement factor = 2
	Model D	Design Point 9	Converged		157.48	4	0	1667368	48558	1715926	240	1.00102	01:36:44	2.67767	-0.0414212	-0.557645	0	-0.0828423	-1.11529	0	-0.368483	-4.96081	28/14, 28/28, 28,56,56	Center (X) plane symmetry	Local region mesh refinement factor = 2
	Model D	Design Point 10	Converged		177.165	4.5	0	1667368	48558	1715926	240	1.00102	01:42:02	3.39067	-0.0900486	-0.696543	0	-0.180097	-1.39309	0	-0.801072	-6.19645	28/14, 28/28, 28,56,56	Center (X) plane symmetry	Local region mesh refinement factor = 2
	Model D	Design Point 11	Converged		196.85	5	0	1667368	48558	1715926	240	1.00102	01:33:52	4.19048	-0.171314	-0.857388	0	-0.342628	-1.71478	0	-1.52401	-7.62732	28/14, 28/28, 28,56,56	Center (X) plane symmetry	Local region mesh refinement factor = 2
	Model D	Design Point 12	Converged		236.22	6	0	1667368	48558	1715926	240	1.00102	01:33:01	6.07275	-0.413651	-1.22894	0	-0.827302	-2.45789	0	-3.67984	-10.9327	28/14, 28/28, 28,56,56	Center (X) plane symmetry	Local region mesh refinement factor = 2
	Model D	Design Point 13	Converged		275.591	7	0	1667368	48558	1715926	240	1.00102	01:35:29	8.30326	-0.744494	-1.66429	0	-1.48899	-3.32858	0	-6.62302	-14.8055	28/14, 28/28, 28,56,56	Center (X) plane symmetry	Local region mesh refinement factor = 2
	Model D	Design Point 14	Converged		314.961	8	0	1667368	48558	1715926	240	1.00102	01:43:56	10.8821	-1.12456	-2.16164	0	-2.24913	-4.32329	0	-10.0041	-19.23	28/14, 28/28, 28,56,56	Center (X) plane symmetry	Local region mesh refinement factor = 2
	Model D	Design Point 15	Converged		354.331	9	0	1667368	48558	1715926	240	1.00102	01:33:28	13.828	-1.61989	-2.72991	0	-3.23978	-5.45981	0	-14.4106	-24.2852	28/14, 28/28, 28,56,56	Center (X) plane symmetry	Local region mesh refinement factor = 2
	Model D	Design Point 16	Converged		393.701	10	0	1667368	48558	1715926	240	1.00102	01:39:10	17.1348	-2.21076	-3.36267	0	-4.42152	-6.72534	0	-19.6669	-29.9143	28/14, 28/28, 28,56,56	Center (X) plane symmetry	Local region mesh refinement factor = 2
