# Supplementary material for: From the track to the ocean: Using flow control to improve marine bio-logging tags for cetaceans
Source: PLoS One. 2017 Feb 14;12(2):e0170962. doi: 10.1371/journal.pone.0170962 (PMC5308854; doi:10.1371/journal.pone.0170962)
Supplement: S2 File — These data were used to create the difference map between the coefficients of pressure (Cpdiff) that was used to compare experimental and simulation results. The units for the velocity fields are (m/s). (ZIP) [file pone.0170962.s002.zip]

Archive with 2 entries (2 files):
- ModelA_PIV.mat
- ModelA_CFD.mat
